# Supplementary material for: Pre-training Skeletal Muscle Fiber Size and Predominant Fiber Type Best Predict Hypertrophic Responses to 6 Weeks of Resistance Training in Previously Trained Young Men
Source: Front Physiol. 2019 Mar 26;10:297. doi: 10.3389/fphys.2019.00297 (PMC6445136; doi:10.3389/fphys.2019.00297)
Supplement: FILE S1 — Raw data from this study. [file Data_Sheet_1.CSV]

SUB_ID	GROUP	CLUSTER	ID_CLUST	PERCENT_TYPE_II_T1	PERCENT_TYPE_I_T1	FAST_CSA_T1	SLOW_CSA_T1	FAST_NUCLEI_T1	FAST_NUCLEI_T2	T2T1__FAST_NUCLEI	T2T1_PERCENT_CHANGE_FAST_NUCLEI	FAST_NUCLEI_T3	T3T2__FAST_NUCLEI	T3T2_PERCENT_CHANGE_FAST_NUCLEI	T3T1__FAST_NUCLEI	T3T1_PERCENT_CHANGE_FAST_NUCLEI	SLOW_NUCLEI_T1	SLOW_NUCLEI_T2	T2T1__SLOW_NUCLEI	T2T1_PERCENT_CHANGE_SLOW_NUCLEI	SLOW_NUCLEI_T3	T3T2__SLOW_NUCLEI	T3T2_PERCENT_CHANGE_SLOW_NUCLEI	T3T1__SLOW_NUCLEI	T3T1_PERCENT_CHANGE_SLOW_NUCLEI	AR_PROTEIN_T1	AR_PROTEIN_T2	T2T1__AR_PROTEIN	T2T1_PERCENT_CHANGE_AR_PROTEIN	AR_PROTEIN_T3	T3T2__AR_PROTEIN	T3T2_PERCENT_CHANGE_AR_PROTEIN	T3T1__AR_PROTEIN	T3T1_PERCENT_CHANGE_AR_PROTEIN	PROTEASOME_T1	PROTEASOME_T2	T2T1__PROTEASOME	T2T1_PERCENT_CHANGE_PROTEASOME	PROTEASOME_T3	T3T2__PROTEASOME	T3T2_PERCENT_CHANGE_PROTEASOME	T3T1__PROTEASOME	T3T1_PERCENT_CHANGE_PROTEASOME	T1_GLYCOGEN_nnmolmg	T2_GLYCOGEN_nnmolmg	T2T1__GLYCOGEN_nnmolmg	T2T1_PERCENT_CHANGE_GLYCOGEN_nnmolmg	T3_GLYCOGEN_nnmolmg	T3T2__GLYCOGEN_nnmolmg
MRV001	WP	LOW	1	45.24	54.76	4629.49	2932.98	4.51	3.56	-0.95	-21.11	5.3	1.75	49.06	0.79	17.59	2.97	2.44	-0.54	-18.01	2.94	0.5	20.69	-0.03	-1.04	13.33	20.89	7.56	56.71	22.78	1.89	9.05	9.45	70.89	133	100.5	-32.5	-24.44	113.5	13	12.94	-19.5	-14.66	4.65	7.88	3.23	69.31	5.59	-2.29
MRV002	WP	HIGH	2	26.72	73.28	4939.14	3960.42	4.65	3.67	-0.97	-20.95	4.4	0.73	19.93	-0.24	-5.19	3.24	2.37	-0.87	-26.8	4.14	1.77	74.75	0.9	27.91	1.8	34.83	33.03	1835	11.91	-22.92	-65.81	10.11	561.67	22.5	65	42.5	188.89	63	-2	-3.08	40.5	180	8.64	6.72	-1.92	-22.2	7.51	0.79
MRV003	GWP	HIGH	2	81.08	18.92	3940.34	3052.38	3.35	2.34	-1.01	-30.12	4.33	1.99	84.92	0.98	29.22	2.5	2.03	-0.47	-18.96	2.77	0.74	36.67	0.27	10.76	36.86	1.4	-35.46	-96.2	2.08	0.68	48.57	-34.78	-94.36	99.5	119	19.5	19.6	71	-48	-40.34	-28.5	-28.64	4.77	5.55	0.78	16.42	5.52	-0.03
MRV004	GWP	LOW	1	67	33	4740.79	3068.65	4.06	3.15	-0.91	-22.32	3.15	-0.01	-0.25	-0.91	-22.51	2.7	2.28	-0.42	-15.65	2.39	0.12	5.23	-0.3	-11.23										50.5	69	18.5	36.63	43	-26	-37.68	-7.5	-14.85	7.32	4.66	-2.67	-36.41	4.89	0.24
MRV005	MALTO	HIGH	2	73.88	26.12	3206.86	2384.65	3.08	3.72	0.64	20.87	2.9	-0.82	-22.07	-0.18	-5.81	2.71	3.37	0.66	24.28	2.97	-0.4	-11.83	0.26	9.58	23.61	41.68	18.07	76.54	29.38	-12.3	-29.51	5.77	24.44	21	59.5	38.5	183.33	65	5.5	9.24	44	209.52	4.79	7.07	2.27	47.42	4.92	-2.15
MRV006	WP	LOW	1	54.55	45.45	5770.85	4452.59	4	5.11	1.11	27.73	4.49	-0.62	-12.1	0.49	12.28	3.48	3.37	-0.11	-3.11	2.63	-0.74	-22.04	-0.85	-24.46	8.92	82.9	73.98	829.37	18.29	-64.61	-77.94	9.37	105.04	53	37	-16	-30.19	45.5	8.5	22.97	-7.5	-14.15	5.03	2.4	-2.63	-52.23	3.48	1.08
MRV007	WP			65	35	3143.73	3072.28	3.27	3.53	0.26	8.05	2.62	-0.92	-25.93	-0.65	-19.98	3.86	2.75	-1.11	-28.7	2.07	-0.68	-24.69	-1.79	-46.31										70	124.5	54.5	77.86	77.5	-47	-37.75	7.5	10.71	6.18	5.62	-0.55	-8.96	5.98	0.36
MRV009	GWP			70.33	29.67	5828.69	4481.08	4.34	3.33	-1.01	-23.27	3.58	0.25	7.5	-0.76	-17.52	3.96	2.83	-1.13	-28.61	2.72	-0.11	-3.85	-1.24	-31.37										54	65.5	11.5	21.3	74.5	9	13.74	20.5	37.96	8.91	7.5	-1.41	-15.78	7.45	-0.05
MRV010	MALTO			58.93	41.07	4875.2	4336.26	3.53	2.68	-0.85	-24.11	3.06	0.38	14.07	-0.47	-13.43	2.63	1.58	-1.05	-39.89	3.06	1.48	93.3	0.43	16.2	54.71	2.36	-52.35	-95.69	2.1	-0.26	-11.02	-52.61	-96.16	98	121.5	23.5	23.98	106.5	-15	-12.35	8.5	8.67	5.72	7.26	1.54	26.91	5.93	-1.34
MRV011	MALTO	HIGH	2	66.01	33.99	3460.95	2898.34	3.21	2.96	-0.25	-7.89	3.73	0.78	26.26	0.52	16.3	2.77	2.65	-0.12	-4.19	2.83	0.17	6.52	0.06	2.06	59.75	25.15	-34.6	-57.91	32.43	7.28	28.95	-27.32	-45.72	72.5	69	-3.5	-4.83	52.5	-16.5	-23.91	-20	-27.59	3.49	7.1	3.61	103.34	8.65	1.55
MRV012	GWP	HIGH	2	54.4	45.6	3155.68	3869.42	3.18	1.59	-1.59	-49.91	2.76	1.17	73.35	-0.42	-13.16	4.35	1.82	-2.53	-58.19	3.56	1.74	95.55	-0.79	-18.25	27.8	8.92	-18.88	-67.91	10.99	2.07	23.21	-16.81	-60.47	83	107	24	28.92	60.5	-46.5	-43.46	-22.5	-27.11	5.98	3.96	-2.03	-33.87	2.32	-1.64
MRV013	WP	LOW	1	48.46	51.54	3041.07	4787.9	2.25	1.88	-0.38	-16.81	2.89	1.01	54.08	0.64	28.17	3.31	2.93	-0.39	-11.62	3.84	0.92	31.25	0.53	16	37.66	8.34	-29.32	-77.85	19.49	11.15	133.69	-18.17	-48.25	46	107	61	132.61	53.5	-53.5	-50	7.5	16.3	5.87	2.94	-2.93	-49.99	2.97	0.04
MRV014	GWP			50.85	49.15	3081.83	4161.31	2.65	2.04	-0.61	-23.17	3.44	1.4	68.91	0.79	29.77	2.95	3.18	0.23	7.84	3.84	0.66	20.79	0.89	30.26										45.5	66	20.5	45.05	43	-23	-34.85	-2.5	-5.49	5.23	5.61	0.37	7.14	4.87	-0.74
MRV015	MALTO			44.44	55.56	3544.21	3277.18	2.03	1.57	-0.46	-22.8	4.16	2.59	165.37	2.13	104.87	1.8	1.99	0.19	10.67	3.87	1.87	94.08	2.07	114.78										85	106.5	21.5	25.29	46.5	-60	-56.34	-38.5	-45.29	3.8	2.91	-0.89	-23.49	5.02	2.11
MRV016	MALTO	LOW	1	17.91	82.09	4009.12	7432.17	2.08	2.5	0.42	20.02	2.85	0.35	14.16	0.77	37.01	4	2.59	-1.41	-35.2	2.94	0.35	13.5	-1.06	-26.45	4.77	2.73	-2.04	-42.77	4.65	1.92	70.33	-0.12	-2.52	34.5	56	21.5	62.32	65.5	9.5	16.96	31	89.86	4.23	3.23	-1	-23.67	4.6	1.36
MRV017	WP			37.41	62.59	3591.26	3867.51	2.29	2.8	0.51	22.25	1.79	-1	-35.86	-0.49	-21.59	2.38	2.58	0.21	8.62	2.37	-0.22	-8.32	-0.01	-0.42										56	64.5	8.5	15.18	84.5	20	31.01	28.5	50.89	6.43	3.47	-2.97	-46.12	2.56	-0.9
MRV018	MALTO			45.28	54.72	4330.62	5377.58	1.85	2.66	0.8	43.26	1.53	-1.13	-42.47	-0.33	-17.58	2.81	3.07	0.26	9.36	1.88	-1.19	-38.79	-0.93	-33.06										80.5	58.5	-22	-27.33	77	18.5	31.62	-3.5	-4.35	5.1	7.79	2.69	52.88	5.76	-2.03
MRV019	WP	HIGH	2	48.82	51.18	3441.22	4377.48	1.81	3.64	1.83	101.33	1.06	-2.58	-70.96	-0.75	-41.53	2.35	6.13	3.78	160.54	1.92	-4.22	-68.74	-0.44	-18.56	26.58	11.74	-14.84	-55.83	42.3	30.56	260.31	15.72	59.14	92.5	76.5	-16	-17.3	57.5	-19	-24.84	-35	-37.84	4.36	6.61	2.25	51.69	4.4	-2.22
MRV021	GWP	HIGH	2	69.47	30.53	3580.07	3969.12	2.19	3.16	0.98	44.67	2.47	-0.7	-22	0.28	12.85	1.88	2.84	0.96	51.2	2.44	-0.4	-14	0.56	30.03	25.06	14.28	-10.78	-43.02	52.15	37.87	265.2	27.09	108.1	31.5	35.5	4	12.7	92.5	57	160.56	61	193.65	3.98	3.96	-0.02	-0.51	4.88	0.92
MRV024	GWP	LOW	1	47.86	52.14	3976	2915.4	1.54	2.59	1.05	68.18	2.39	-0.2	-7.74	0.85	55.17	1.27	2.48	1.21	94.82	2.02	-0.46	-18.61	0.75	58.56	19.51	6.59	-12.92	-66.22	6.15	-0.44	-6.68	-13.36	-68.48	58	95	37	63.79	94	-1	-1.05	36	62.07	6.64	5.09	-1.55	-23.33	6.85	1.76
MRV025	MALTO			49.66	50.34	3308.7	2686.6	2.2	1.87	-0.34	-15.25	2.5	0.63	33.9	0.3	13.48	1.76	1.34	-0.42	-23.86	2.4	1.06	79.4	0.64	36.59										71	81.5	10.5	14.79	78	-3.5	-4.29	7	9.86	5.51	4.83	-0.67	-12.21	5.01	0.18
MRV028	MALTO			68.75	31.25	4614.9	4050.2	2.64	2.59	-0.05	-1.93	1.17	-1.42	-54.74	-1.47	-55.61	3.12	2.54	-0.58	-18.65	0.96	-1.58	-62.37	-2.17	-69.39										97	62	-35	-36.08	89.5	27.5	44.35	-7.5	-7.73	6.92	8.06	1.14	16.52	7.94	-0.11
MRV030	GWP	LOW	1	57.98	42.02	3832.3	3748.6	1.38	1.95	0.57	41.32	2.22	0.27	13.98	0.84	61.07	1.28	2	0.72	56.25	2	0	0	0.72	56.25	11.91	9.15	-2.76	-23.17	16.16	7.01	76.61	4.25	35.68	108	128.5	20.5	18.98	86.5	-42	-32.68	-21.5	-19.91	4.35	3.87	-0.49	-11.17	4.82	0.95
MRV032	GWP	LOW	1	57.48	42.52	4088.9	4067.5	1.22	1.21	-0.01	-0.66	1.59	0.38	31.3	0.37	30.43	1.15	0.78	-0.37	-32.23	1.52	0.74	94.86	0.37	32.06	16.02	4.84	-11.18	-69.79	74.2	69.36	1433.06	58.18	363.17	108	84.5	-23.5	-21.76	58	-26.5	-31.36	-50	-46.3	5.5	5.95	0.45	8.16	8.28	2.34
MRV033	GWP	LOW	1	43.9	56.1	5467.7	4409.3	2.78	2.35	-0.43	-15.59	2.51	0.17	7.12	-0.27	-9.58	2.13	1.65	-0.48	-22.35	1.85	0.2	12.09	-0.28	-12.96	35.83	14.6	-21.23	-59.25	23.67	9.07	62.12	-12.16	-33.94	82.5	74	-8.5	-10.3	73	-1	-1.35	-9.5	-11.52	6.17	9.81	3.63	58.81	6.18	-3.63
MRV034	WP	HIGH	2	44	56	3663.3	3230.3	3.6	1.4	-2.2	-61.11	3.5	2.1	150	-0.1	-2.78	3.2	1.4	-1.8	-56.25	4.1	2.7	192.86	0.9	28.13	54.18	34.75	-19.43	-35.86	27.38	-7.37	-21.21	-26.8	-49.46	90.5	70.5	-20	-22.1	80.5	10	14.18	-10	-11.05	9.2	8.5	-0.7	-7.61	7.2	-1.3
MRV035	WP	HIGH	2	75.65	24.35	3929.5	3143.2	0.77	1.11	0.34	43.51	2.6	1.5	135.29	1.83	237.66	0.75	0.83	0.08	10.13	2.14	1.32	159.44	1.39	185.73	148.69	28.26	-120.43	-80.99	28.08	-0.18	-0.64	-120.61	-81.12	23	68.5	45.5	197.83	59	-9.5	-13.87	36	156.52
MRV036	MALTO	HIGH	2	53.54	46.46	3713.9	2968.3	1.37	1.78	0.41	29.82	1.21	-0.57	-32.09	-0.16	-11.84	1.15	1.85	0.7	60.45	1.58	-0.27	-14.43	0.43	37.29	1.55	1.91	0.36	23.23	1.26	-0.65	-34.03	-0.29	-18.71	119	111	-8	-6.72	125.5	14.5	13.06	6.5	5.46	7.54	5.52	-2.02	-26.82	8.41	2.9
MRV037	MALTO			69.3	30.7	4464.1	3246	1.89	0.52	-1.37	-72.53	1.63	1.11	214.86	-0.26	-13.52	1.34	0.67	-0.68	-50.34	1.95	1.29	192.8	0.61	45.42										83.5	78.5	-5	-5.99	60.5	-18	-22.93	-23	-27.54	5.14	4.59	-0.55	-10.76	9.94	5.35
MRV038	WP	LOW	1	61.43	38.57	5709	4882.6	1.09	1.71	0.62	56.54	1.48	-0.23	-13.62	0.39	35.22	1	0.95	-0.05	-5.3	2.12	1.17	123.34	1.12	111.5	71.94	29.21	-42.73	-59.4	69.45	40.24	137.76	-2.49	-3.46	87.5	76	-11.5	-13.14	129.5	53.5	70.39	42	48	4.61	8.38	3.77	81.81	6.8	-1.58
[truncated: 225 more columns]
